# Supplementary material for: Monitoring of Circulating CAR T Cells: Validation of a Flow Cytometric Assay, Cellular Kinetics, and Phenotype Analysis Following Tisagenlecleucel
Source: Front Immunol. 2022 Mar 2;13:830773. doi: 10.3389/fimmu.2022.830773 (PMC8926389; doi:10.3389/fimmu.2022.830773)
Supplement: Supplementary file 3 [file Table_1.xlsx]

## Sheet: Tabelle1
	Patient	Follow-up time	Age at infusion	Gender	Diagnosis
		(days)	(years)
	#1	1645	8	f	B-ALL
	#2	1456	14	m	B-ALL
	#3	1099	9	m	B-ALL
	#4	892	12	f	B-ALL
	#5	679	3	m	B-ALL
	#6	679	22*	m	B-ALL
	#7	579	18*	m	B-ALL
	#8	531	7	f	B-ALL
	#9	430	10	f	B-ALL
	#10	413	17	f	B-ALL
	#11	406	7	m	B-ALL
	#12	369	4	m	B-ALL
	#13	303	1	m	B-ALL
	#14	266	74	f	DLBCL
	#15	210	15	m	B-ALL
	#16	203	17	f	B-ALL
	#17	188	15	m	B-ALL
	#18	123	6	m	B-ALL
	#19	106	45	f	DLBCL
	#20	98	12	f	B-ALL
	#21	89	10	f	B-ALL
	#22	85	3	f	B-ALL
	#23	82	13	m	B-ALL
	#24	59	50	m	DLBCL
	#25	55	15	m	B-ALL
	#26	49	16	m	B-ALL
	#27	38	15	m	B-ALL
	#28	30	44	m	DLBCL
	#29	22	64	m	DLBCL
	#30	13	6	m	B-ALL
